# Supplementary material for: Production of Hydrogels from Microwave-Assisted Hydrothermal Fractionation of Blackcurrant Pomace
Source: Gels. 2023 Aug 22;9(9):674. doi: 10.3390/gels9090674 (PMC10530458; doi:10.3390/gels9090674)
Supplement: Supplementary file 1 [file gels-09-00674-s001.zip]

Archive with 1 entries (1 files):
- gels-2563977-supplementary.pdf
